# Supplementary material for: Non-canonical dihydrolipoyl transacetylase promotes chemotherapy resistance via mitochondrial tetrahydrofolate signaling
Source: Nat Commun. 2025 Oct 8;16:8932. doi: 10.1038/s41467-025-63892-3 (PMC12508156; doi:10.1038/s41467-025-63892-3)
Supplement: Supplementary file 4 — Source Data [file 41467_2025_63892_MOESM4_ESM.xlsx]

## Sheet: Figure 1A
Figure 1A
				Cell viability of KD alone>85%; KD+cisplatin<75%			Cell viability of Knockdown (KD) alone<85%
	n=1	n=2	n=3	n=1	n=2	n=3	n=1	n=2	n=3
AADAC				0.489621	0.426129	0.506716
AADACL1	0.9884	1.01099	1.20269
AADACL4	0.859093	1.06126	1.03081
AANAT							0.793475	0.630504	0.702249
ACAT1							0.598194	0.579189	0.513621
ACAT2							0.63668	0.616725	0.771144
ADA2	0.808941	0.804731	0.768645
ADAD2							0.639805	0.746032	0.733822
AK6	0.785485	0.964114	0.668204
AMDHD2	1.34493	1.1978	0.970696
ARID4B	1.13373	1.16996	0.974094
CASD1	0.677559	0.895346	0.83454
CDY	0.770449	0.79571	0.977346
CML3	0.999765	1.11556	1.24406
CRAT							0.788004	0.695553	0.692451
DBT	0.906515	0.898449	0.820889
DLAT							0.768769	0.595036	0.516856
EP300	1.14772	1.10404	1.14279
ESCO1							0.644689	0.774115	0.807082
FASN	0.934676	0.843101	0.80525
GCAT	0.825397	0.766178	0.774115
GNA1							0.678479	0.745371	0.73044
HAT1							0.616962	0.680271	0.729843
HDAC11				0.490232	0.482296	0.383394
HDAC4	1.35348	1.2442	1.01038
HDAC8				0.401379	0.39	0.38069
HDAC9	0.820345	1.05879	0.947069
KAT2A							0.752747	0.673382	0.522589
KAT2B	1.24143	1.18929	1.09911
KAT9	0.75842	0.780674	0.711508
KRT23	0.915517	0.867931	0.809483
LPCAT1	0.87617	1.05296	0.829584
LPCAT2				0.530725	0.543554	0.480836
LRCH4	0.899113	1.06286	1.00138
MRGBP	0.740377	0.868484	0.915397
MTA2				0.428793	0.457759	0.310862
MYST1	0.860044	0.851085	0.712522
MYST2							0.681465	0.758511	0.722676
MYST3	0.851168	1.02788	0.745556
MYST4							0.592367	0.651969	0.726734
NAA10	0.919981	0.924218	0.797835
NAA16	1.08137	1.00704	1.16298
NAA20	0.776051	1.18047	1.14477
NAA25	1.19942	1.23148	1.07554
NAA30	1.09157	1.05368	0.841632
NAA38	0.895555	0.945834	0.708283
NAA40	0.716448	1.21456	1.26998
NAGS	0.894563	0.986058	0.978215
NAT1	0.73915	1.01024	1.0917
NAT2	0.875218	0.773789	0.63367
NAT6	0.693988	1.0667	1.26961
NAT8	0.659465	0.999061	1.0822
NAT8B	1.07304	1.21888	0.850399
NDST1	0.951207	0.968276	0.965173
NDST2				0.479367	0.457553	0.531176
NDST3	0.832758	1.14961	0.952736
NDST4	0.938557	0.832758	0.752045
NOC2L	0.999555	1.15379	0.741153
OGA	1.08369	1.30603	0.69241
PIGL				0.494092	0.42974	0.379567
RBBP7	1.12544	1.09649	1.11273
SAP18				0.381872	0.45931	0.507783
SAP30	0.986601	1.09951	0.923941
SAP30L				0.439524	0.441099	0.440049
SAT	0.86134	0.969508	0.675718
SAT2	0.643916	1.13674	1.11909
SATL1	1.16216	1.23629	0.713109
SF3B3	0.872023	0.876932	0.815306
SHEP1							0.575801	0.726577	0.848811
SIN3A	1.07763	0.959409	0.973596
SIRT5				0.476807	0.612813	0.651672
SLC38A3	0.721506	0.741373	0.814047
SLPI							0.671365	0.646183	0.635255
SUDS3				0.452808	0.440985	0.365911

## Sheet: Figure 1B
Figure 1B
	KB-3-1cisR			A549cisR			H1299
AANAT	0.793475	0.630504	0.702249	1.01696	0.956832	0.897861	0.935574	1.10886	1.13968
ACAT2	0.63668	0.616725	0.771143	1.01291	0.98863	0.9418	0.802277	0.819773	0.750625
SLPI	0.671365	0.646183	0.635255	0.938331	0.948159	0.933706	1.0797	1.05554	0.95057
SHEP1	0.575801	0.726577	0.848811	0.881095	0.925612	0.911736	1.15135	1.00389	0.909748
CRAT	0.788004	0.695553	0.692451	0.915205	0.956832	0.990364	0.785615	0.761455	0.644821
DLAT	0.768769	0.595036	0.516856	0.72155	0.708306	0.72204	0.570015	0.394854	0.560366
ESCO1	0.644689	0.774115	0.807082	0.895193	0.794146	0.767659	0.621969	0.932954	0.978971
ADAD2	0.639805	0.746032	0.733822	1.04431	1.07325	1.08404	1.35156	1.00049	0.640525
KAT2A	0.752747	0.673382	0.522589	0.60726	0.649444	0.733322	0.454231	0.458684	0.47427
GNA1	0.678479	0.745371	0.73044	0.739699	0.755395	0.881949	0.947056	0.879515	0.57521
MYST2	0.681465	0.758511	0.722676	0.930743	0.699887	0.79786	1.2368	1.13317	0.872591

## Sheet: Figure 1C
Figure 1C
	Bladder	Breast	cervical	esophageal adeno	hnscc	luad	lusc	ovary	pancreatic ductal adenocarcinoma	stomach
DLAT	0.911921	0.864962	0.627597	0.35245	0.653991	0.937463	0.752688	0.900612	0.720732	1.31356
KAT2A	2.39957	0.610455	1.27224	1.92478	1.28529	1.29802	1.14141	0.923477	1.44444	1.81753

## Sheet: Figure 1D
Figure 1D
	IC50
A549cisR	pLKO.1	DLAT #1	DLAT #2
n=1	10.93	3.049	3.68
n=2	10.63	3.093	3.342
n=3	11.6	3.477	3.385
KB-3-1cisR	pLKO.1	DLAT #1	DLAT #2
n=1	35.64	5.222	8.292
n=2	37.47	4.723	8.491
n=3	39.03	5.403	9.402
PCI-37B	pLKO.1	DLAT #1	DLAT #2
n=1	2.128	0.6706	1.089
n=2	2.267	0.655	1.15
n=3	2.42	0.6977	1.31
H1299	pLKO.1	DLAT #1	DLAT #2
n=1	13.89	4.334	9.212
n=2	13.96	4.088	9.08
n=3	12.36	4.359	8.246

## Sheet: Figure 1E
Figure 1E
		Colony formation assay
	A549cisR	pLKO.1	shDLAT #1	shDLAT #2	pLKO.1 + 2 μg/ml cisplatin	shDLAT #1 + 2 μg/ml cisplatin	shDLAT #2 + 2 μg/ml cisplatin
	n=1	0.99654	1.08478	0.986159	1.11073	0.544983	0.539792
	n=2	0.960208	1.02768	1.04325	0.99654	0.50346	0.524221
	n=3	1.04325	1.00692	1.07439	1.05882	0.472318	0.49308
	KB-3-1cisR	pLKO.1	shDLAT #1	shDLAT #2	pLKO.1 + 5 μg/ml cisplatin	shDLAT #1 + 5 μg/ml cisplatin	shDLAT #2 + 5 μg/ml cisplatin
	n=1	1.0718	0.92128	0.988754	0.944637	0.184256	0.215398
	n=2	0.980969	0.890138	0.884948	0.762976	0.150519	0.194637
	n=3	0.947232	0.812284	0.955017	0.856401	0.210208	0.124567

## Sheet: Figure 1F
Figure 1F
			Apoptotic death								Cell viability
A549cisR	pLKO.1	shDLAT #1	shDLAT #2	pLKO.1 + cisplatin	shDLAT #1 + cisplatin	shDLAT #2 + cisplatin		A549cisR	pLKO.1	shDLAT #1	shDLAT #2	pLKO.1 + cisplatin	shDLAT #1 + cisplatin	shDLAT #2 + cisplatin
n=1	3	2.31	1.49	21.58	32.55	29.22		n=1	0.982174	0.932798	0.935906	0.754163	0.563458	0.628633
n=2	2.93	2.67	1.79	21.07	31.99	29.87		n=2	0.989882	0.950518	1.0026	0.766244	0.546292	0.593597
n=3	3.05	2.5	1.59	21.2	32.64	33.4		n=3	1.01694	1.00802	1.03206	0.75568	0.560887	0.580213
								n=4	1.011	0.987832	1.01677	0.749249	0.53962	0.525863
KB-3-1cisR	pLKO.1	shDLAT #1	shDLAT #2	pLKO.1 + cisplatin	shDLAT #1 + cisplatin	shDLAT #2 + cisplatin		KB-3-1cisR	pLKO.1	shDLAT #1	shDLAT #2	pLKO.1 + cisplatin	shDLAT #1 + cisplatin	shDLAT #2 + cisplatin
n=1	4.9	6.3	5.7	20.4	46	40		n=1	1.02671	0.969236	0.918955	0.774966	0.416219	0.489841
n=2	5.1	6.8	5.6	23.1	46.6	41		n=2	1.0595	1.01227	0.913792	0.841501	0.43154	0.463748
n=3	4.8	6.7	5.6	23.5	46.6	41.6		n=3	0.913792	1.01842	1.0717	0.876241	0.407506	0.4213
PCI-37B	pLKO.1	shDLAT #1	shDLAT #2	pLKO.1 + cisplatin	shDLAT #1 + cisplatin	shDLAT #2 + cisplatin		PCI-37B	pLKO.1	shDLAT #1	shDLAT #2	pLKO.1 + cisplatin	shDLAT #1 + cisplatin	shDLAT #2 + cisplatin
n=1	2.3	2.02	2.31	15.61	38.02	33.33		n=1	0.984428	0.978268	0.996589	0.727938	0.373353	0.450844
n=2	3.41	2.42	2.41	17.43	39.5	33.41		n=2	0.986005	0.97261	0.972259	0.721711	0.372387	0.453822
n=3	2.78	2.47	2.34	19.17	38.54	32.54		n=3	1.02957	0.972698	0.985386	0.718328	0.3609	0.457385
H1299	pLKO.1	shDLAT #1	shDLAT #2	pLKO.1 + cisplatin	shDLAT #1 + cisplatin	shDLAT #2 + cisplatin		H1299	pLKO.1	shDLAT #1	shDLAT #2	pLKO.1 + cisplatin	shDLAT #1 + cisplatin	shDLAT #2 + cisplatin
n=1	2.01	2.33	1.51	12.41	23.24	18.7		n=1	1.01325	0.993973	1.02379	0.775692	0.52193	0.668398
n=2	2.17	2.99	1.66	12.32	23.45	18.43		n=2	1.00816	0.99007	1.02306	0.779488	0.54214	0.658273
n=3	2.06	3.26	1.73	11.54	22.74	17.17		n=3	0.978582	1.04511	0.98121	0.767706	0.514523	0.668398

## Sheet: Figure 1G
Figure 1G
Day after xenograft	pLKO.1								shDLAT #1								shDLAT #2								pLKO.1 + cis								shDLAT #1 + cis								shDLAT #2 + cis
0	0	0	0	0	0	0	0	0	0	0	0	0	0	0	0	0	0	0	0	0	0	0	0	0	0	0	0	0	0	0	0	0	0	0	0	0	0	0	0	0	0	0	0	0	0	0	0	0
7	82.3641	80.4582	55.5182	58.7205	59.0561	64.7712	58.3158	102.16	64.7712	70.6737	66.3504	96.8783	134.433	62.5569	61.3013	62.8486	102.102	82.4667	93.1356	84.4365	50.1728	79.8487	38.7923	86.744	50.965	49.8759	36.2288	74.0242	65.3681	89.196	39.8197	87.1603	52.7117	68.7631	65.4498	61.6008	43.0052	51.93	54.2155	65.4498	47.105	69.4558	68.2411	69.4558	52.2792	55.1349	52.7117	39.316
10	118.484	311.646	83.2773	174.764	302.994	130.924	321.699	146.195	188.73	244.299	183.157	211.718	340.098	410.595	258.667	146.123	310.442	192.736	220.893	140.278	87.1137	171.899	113.097	173.093	122.484	175.621	89.0604	450.935	448.332	381.703	106.73	241.576	67.0845	125.199	120.795	77.9518	52.8101	176.282	106.877	69.4558	156.56	187.402	89.0117	106.186	140.89	121.536	137.159	105.897
14	362.723	916.078	950.775	564.072	394.316	369.121	1550.94	855.786	634.994	623.614	500.9	817.283	794.225	1153.4	872.112	371.015	891.659	715.811	522.796	394.568	373.146	524.528	516.327	432.851	333.038	306.793	332.04	689.388	889.215	1204.26	823.367	716.089	87.7802	88.5221	164.636	59.8284	69.4558	255.147	69.4558	69.4558	382.083	369.121	111.457	164.217	307.337	122.522	268.082	107.368
17	891.659	1612.7	1368.11	1467.76	690.044	555.647	3104.8	1405.32	1265.38	761.324	1124	1446.66	891.659	2438.64	1149.96	780.162	2185.12	1199.21	845.114	1151.27	1077.97	986.152	539.464	1357.22	623.614	723.582	1020.22	1266.77	1562.56	1513.68	1551.29	974.347	99.2428	139.149	229.847	147.549	36.0869	335.103	203.689	120.637	1231.84	572.15	140.911	125.058	459.721	73.6221	330.943	268.082
20	1121.78	2827.94	1873.74	2622.98	1969.86	1047.39	4651.77	2482.71	3168.61	1191.53	1598.4	3275.03	1995.59	2806.16	1788.59	1417.48	2556.6	2002.76	1741.12	1785.76	2069.34	1724.28	1802.72	2649.32	1022.65	1280.22	1945.01	2042.47	2010.13	2203.04	1999.24	2267.57	299.387	344.791	860.289	527.139	113.097	65.4498	588.977	203.689	268.017	676.562	173.717	642.807	870.922	65.4498	525.902	598.002

## Sheet: Figure 1H
Figure 1H
	pLKO.1	shDLAT #1	shDLAT #2	pLKO.1 + cis	shDLAT #1 + cis	shDLAT #2 + cis
n=1	2.64	2	2.47	1.65	0.1	0.02
n=2	1.79	1.72	1.5	1.63	0.06	0.08
n=3	1.85	1.03	1.42	1.39	0.15	0.19
n=4	1.4	0.94	1.03	1.43	0.16	0.34
n=5	1.24	1.11	1.18	1.01	0.23	0.36
n=6	1.19	0.98	0.91	0.88	0.29	0.63
n=7	0.79	0.81	1.01	0.77	0.41	0.5
n=8	0.61	0.6	0.99	0.52	0.58	0.66

## Sheet: Figure 1I
Figure 1I

## Sheet: Figure 2A
Figure 2A
										Apoptotic death
								A549cisR	pLKO.1+pLHCX+cis	pLHCX+shDLAT+cis	shDLAT+DLAT(WT)+cis	shDLAT+DLAT(delta B)+cis
								n=1	7.05	18.55	7.31	18.89
								n=2	8.53	19.09	8.35	18.9
								n=3	8.99	18.71	8.93	17.63
								n=4	9.51	19.26	10.11	18.64
										Cell viability
								A549cisR	pLKO.1+pLHCX+cis	pLHCX+shDLAT+cis	shDLAT+DLAT(WT)+cis	shDLAT+DLAT(delta B)+cis
								n=1	1.0006	0.55633	0.946217	0.590756
								n=2	1.01671	0.583081	0.976612	0.597382
								n=3	0.982691	0.573175	0.933622	0.62895
										Apoptotic death
								KB-3-1cisR	pLKO.1+pLHCX+cis	pLHCX+shDLAT+cis	shDLAT+DLAT(WT)+cis	shDLAT+DLAT(delta B)+cis
								n=1	8.39	16.88	6.91	19.71
								n=2	8.75	18.11	6.91	20.55
								n=3	8.86	17.82	7.48	19.7
								n=4	8.83	17.93	7.23	19.52
										Cell viability
								KB-3-1cisR	pLKO.1+pLHCX+cis	pLHCX+shDLAT+cis	shDLAT+DLAT(WT)+cis	shDLAT+DLAT(delta B)+cis
								n=1	1.02832	0.512863	0.86983	0.563853
								n=2	0.973589	0.472831	0.906329	0.638936
								n=3	0.998094	0.49699	0.865624	0.525239

[truncated: 64 more sheets: Figure 2B, Figure 2C, Figure 2D, Figure 2E, Figure 2F, Figure 2G, Figure 3A, Figure 3B, Figure 3C, Figure 2H, Figure 3D, Figure 3E, Figure 3F, Figure 3G, Figure 3H, Figure 3I, Figure 4B, Figure 4D, Figure 4E, Figure 4F …]
